# Supplementary material for: Molecular Survey of Bacterial Communities Associated with Bacterial Chondronecrosis with Osteomyelitis (BCO) in Broilers
Source: PLoS One. 2015 Apr 16;10(4):e0124403. doi: 10.1371/journal.pone.0124403 (PMC4400152; doi:10.1371/journal.pone.0124403)
Supplement: S1 Table — (XLSX) [file pone.0124403.s001.xlsx]

## Sheet: Sheet1
S1 Table. Summary of the samples used in this study
Lesion Type	No. Samples		Age (days)	No. Samples		Bone Type	No. Samples		Body Part		No. Samples
Normal	28		7	10		Femur	51		Left		36
FHS	23		14	9		Tibia	46		Right		61
FHN	14		21	15
THN	23		28	15
THNsc	9		35	16
			42	16
			49	16
Total	97			97
							97				97
