# Supplementary material for: Molecular Survey of Bacterial Communities Associated with Bacterial Chondronecrosis with Osteomyelitis (BCO) in Broilers
Source: PLoS One. 2015 Apr 16;10(4):e0124403. doi: 10.1371/journal.pone.0124403 (PMC4400152; doi:10.1371/journal.pone.0124403)
Supplement: S4 Table — (XLSX) [file pone.0124403.s004.xlsx]

## Sheet: Sheet1
S4 Table. Bacterial species isolated from the bones of the broilers with BCO
Family	genus	species	reference
Staphylococcaceae	Staphylococcus	Staphylococcus aureus	McNamee et al. (2000), Joiner et al. (2005), Butterworth (1999)
		Staphylococcus epidermidis	Joiner et al. (2005)
		Staphylococcus hyicus	Joiner et al. (2005)
	coagulase-negative staphylococci		McNamee et al. (2000), Thorp et al. (1993)
	coagulase-positive staphylococci		Thorp et al. (1993)
Enterobacteriaceae	Escherichia	Escherichia coli	McNamee et al. (2000), Butterworth (1999), Joiner et al. (2005)
Enterococcaceae	Enterococcus		McNamee et al. (2000)
Enterococcaceae	Enterococcus	Enterococcus cecorum	Stalker et al. (2010)
Enterobacteriaceae	Salmonella		Butterworth (1999)
Pasteurellaceae	Pasteurella	P. multocida	Butterworth (1999)
Mycoplasmataceae	Mycoplasma	M. gallisepticum; M.synoviae	Butterworth (1999)
Alcaligenaceae	Bordetella	bordatella avium	Joiner et al. (2005)
